# Supplementary material for: Invariance to background noise as a signature of non-primary auditory cortex
Source: Nat Commun. 2019 Sep 2;10:3958. doi: 10.1038/s41467-019-11710-y (PMC6718388; doi:10.1038/s41467-019-11710-y)
Supplement: Supplementary file 4 — Source Data [file 41467_2019_11710_MOESM4_ESM.xlsx]

## Sheet: Sheet1
Experiment 1
Primary	Nonprimary
0.2599	0.8484
0.2759	0.7926
0.6146	0.9562
0.2656	0.8098
0.5116	0.8729
0.509	0.8407
0.2145	0.8576
0.4451	0.5922
0.5476	0.7304
0.2458	0.7392
0.5375	0.8768
Experiment 2
Primary	Nonprimary
0.3925	0.7931
0.6392	0.6268
0.5367	0.9869
0.4692	0.8183
0.1414	0.5714
0.8012	0.7729
0.2767	0.6093
0.2554	0.9488
0.4543	0.6539
0.1203	0.6707
0.3167	0.3719
0.712	0.8726
Experiment 3
Condition 1 (Real-world background noise)			Condition 2 (Spectrally-matched synthetic noise)
Primary	Nonprimary		Primary	Nonprimary
0.3885	0.8092		0.5487	1.0729
0.2944	0.8317		1.3355	1.0094
0.2609	0.3323		0.2474	0.7411
0.4982	0.6087		0.7552	0.5291
0.4845	0.8146		0.3467	0.5404
0.2991	0.5474		0.4426	0.7659
0.3027	0.7872		0.4598	0.6775
0.1848	0.7275		0.8868	0.85
0.3293	0.4912		0.8558	0.6645
0.3754	0.5962		0.4234	0.8848
0.1714	0.4336		0.3707	0.6162
0.1198	0.1827		0.9133	0.6076
0.6161	0.6098		0.656	0.94
0.399	0.5438		0.9852	0.7083
0.3219	0.3082		0.4672	0.5146
0.2575	0.6387		0.561	0.8334
0.4372	1.0071		0.8412	0.8777
0.4336	0.6172		0.5083	0.661
0.0619	0.5051		0.4352	0.6746
0.5011	0.7911		0.6967	0.7526
0.6099	0.7547		0.7731	0.6523
0.3288	0.6146		0.1412	0.5529
0.2234	0.6574		0.8169	0.817
Experiment 4
Condition 1 (Auditory task)			Condition 2 (Visual task)
Primary	Nonprimary		Primary	Nonprimary
0.3015	0.1845		0.1763	0.4296
0.4482	0.7811		0.146	0.8354
0.4756	0.419		0.2469	0.1766
0.2815	0.4017		0.3439	0.6971
0.2882	0.679		0.4813	0.7759
0.3224	0.6693		0.3713	0.4368
0.1657	0.2617		0.3029	0.3863
0.3685	0.5893		0.1784	0.9707
0.7437	0.7606		0.4531	0.9421
0.2771	0.4801		0.3691	0.8228
0.3456	0.333		0.4814	0.5578
0.1341	0.5088		0.4147	0.6413
0.0698	0.3809		0.0897	0.3598
0.2039	0.3902		0.4889	0.4519
0.2931	0.3651		0.362	0.4932
0.3448	0.6108		0.2033	0.7343
0.2779	0.4758		0.3298	0.4372
0.2297	0.4344		0.3475	0.9041
0.4472	0.725		0.5059	0.4766
0.4188	0.5694		0.2161	0.668
0.5559	0.8438		0.4982	0.3945
